# Supplementary material for: Construction and validation of prognostic signatures related to mitochondria and macrophage polarization in gastric cancer
Source: Front Oncol. 2024 Jul 26;14:1433874. doi: 10.3389/fonc.2024.1433874 (PMC11310369; doi:10.3389/fonc.2024.1433874)
Supplement: Supplementary Table 2 — 35 Macrophage Polarization-Related Genes (MPRGs). [file Table_2.xlsx]

## Sheet: Supplementary Table 1
M1	M2		merge
ADAM8	ACSS1		ADAM8
ARSK	CBX6		ARSK
ATG4D	COMT		ATG4D
CRIPT	ENO2		CRIPT
EFHD2	FAM135A		EFHD2
FAM241A	FGD2		FAM241A
IGHMBP2	GLO1		IGHMBP2
LIN7C	HAUS2		LIN7C
MYO1F	HMGN3		MYO1F
PINK1	LCORL		PINK1
PRDX2	LYPLAL1		PRDX2
PTGER2	MAF		PTGER2
QRICH1	MALAT1		QRICH1
SH2B2	OCEL1		SH2B2
SNHG6	RAB10		SNHG6
SOAT1	SFI1		SOAT1
TMEM267	SLC35A1		TMEM267
	ZNF85		ACSS1
			CBX6
			COMT
			ENO2
			FAM135A
			FGD2
			GLO1
			HAUS2
			HMGN3
			LCORL
			LYPLAL1
			MAF
			MALAT1
			OCEL1
			RAB10
			SFI1
			SLC35A1
			ZNF85
